# Supplementary material for: Loss of γ-aminobutyric acid D-Type Motor Neurons in Young Adult Caenorhabditis elegans Following Exposition with Silica Nanoparticles
Source: Cells. 2025 Jan 27;14(3):190. doi: 10.3390/cells14030190 (PMC11816968; doi:10.3390/cells14030190)
Supplement: Supplementary file 1 [file cells-14-00190-s001.zip]

Archive with 1 entries (1 files):
- cells-3394524-supplementary.pdf
